# Supplementary material for: 2-Arachidonoylglycerol Reduces the Production of Interferon-Gamma in T Lymphocytes from Patients with Systemic Lupus Erythematosus
Source: Biomedicines. 2022 Jul 12;10(7):1675. doi: 10.3390/biomedicines10071675 (PMC9312521; doi:10.3390/biomedicines10071675)
Supplement: Supplementary file 1 [file biomedicines-10-01675-s001.zip]

Archive with 1 entries (1 files):
- biomedicines-1708186-supplementary.pdf
